# Supplementary material for: Pentagalloyl Glucose (PGG) Exhibits Anti-Cancer Activity against Aggressive Prostate Cancer by Modulating the ROR1 Mediated AKT-GSK3β Pathway
Source: Int J Mol Sci. 2024 Jun 26;25(13):7003. doi: 10.3390/ijms25137003 (PMC11241829; doi:10.3390/ijms25137003)
Supplement: Supplementary file 1 [file ijms-25-07003-s001.zip]

Archive with 1 entries (1 files):
- ijms-3027887-supplementary.pdf
